# Supplementary material for: Systemic Human Neutrophil Lipocalin Associates with Severe Acute Kidney Injury in SARS-CoV-2 Pneumonia
Source: J Clin Med. 2021 Sep 14;10(18):4144. doi: 10.3390/jcm10184144 (PMC8464787; doi:10.3390/jcm10184144)
Supplement: Supplementary file 1 [file jcm-10-04144-s001.zip]

Archive with 1 entries (1 files):
- jcm-1368940-supplementary.pdf
